# Supplementary material for: Prediction Errors but Not Sharpened Signals Simulate Multivoxel fMRI Patterns during Speech Perception
Source: PLoS Biol. 2016 Nov 15;14(11):e1002577. doi: 10.1371/journal.pbio.1002577 (PMC5112801; doi:10.1371/journal.pbio.1002577)
Supplement: S1 Table — (XLS) [file pbio.1002577.s008.xls]

## Sheet: Sheet1
Univariate Analysis - F-contrast: Main effect Match/Neutral, p<0.05 FWE (voxelwise correction)
Cluster	Peak p(FWE-corr)	peak F	x,y,z (mm)	Anatomy label
229	0	80.28	-58 -10 -6	Left middle temporal Gyrus (anterior)
623	0	76.14	-32 28 0	Left inferior frontal gyrus
	0.001	42.18	-52 32 6	Left middle temporal gyrus
	0.002	39.13	-44 28 10
410	0	71.96	-8 20 42	Left superior frontal gyrus
	0.001	44.28	-10 26 30
184	0	52.31	-42 4 26	Left inferior frontal gyrus
99	0	49.53	-52 -38 6	Left middle temporal gyrus (posterior)
	0	47.78	-60 -32 6
161	0.001	43.35	28 22 -4	Right insula
92	0.002	40.41	52 -12 -6	Right superior temporal gyrus
	0.012	33.24	62 -14 0
26	0.002	40.31	24 -74 -50	Right cerebellum
55	0.002	38.86	-48 -48 -14	Left inferior temporal gyrus
	0.008	34.36	-44 -40 -12
24	0.004	36.79	-4 -14 2	Left thalamus
31	0.008	34.65	12 22 36	Right middle cingulate cortex
2	0.041	28.84	14 26 24	Right anterior cingulate cortex
1	0.047	28.4	10 18 40	Right middle cingulate cortex
