# Supplementary material for: Prediction Errors but Not Sharpened Signals Simulate Multivoxel fMRI Patterns during Speech Perception
Source: PLoS Biol. 2016 Nov 15;14(11):e1002577. doi: 10.1371/journal.pbio.1002577 (PMC5112801; doi:10.1371/journal.pbio.1002577)
Supplement: S2 Table — (XLS) [file pbio.1002577.s009.xls]

## Sheet: Sheet1
Univariate Analysis - F-contrast: Main effect sensory detail, p<0.05 FWE (voxelwise correction)
Cluster	peak p(FWE-corr)	peak F	x,y,z (mm)	Anatomy label
932	0	97.67	-32 28 0	Left inferior frontal gyrus
	0	64.91	-40 18 6
376	0	82.32	-6 20 48	Superior medial gyrus
	0	45.93	8 20 44
284	0	57.97	32 26 -2	Right insula lobe
292	0.001	44.31	-42 4 28	Left inferior frontal gyrus
32	0.001	43.41	6 58 -8	Right middle orbitofrontal gyrus
1	0.043	28.67	-52 -38 6	Left middle temporal gyrus
