# Supplementary material for: Prediction Errors but Not Sharpened Signals Simulate Multivoxel fMRI Patterns during Speech Perception
Source: PLoS Biol. 2016 Nov 15;14(11):e1002577. doi: 10.1371/journal.pbio.1002577 (PMC5112801; doi:10.1371/journal.pbio.1002577)
Supplement: S3 Table — (XLS) [file pbio.1002577.s010.xls]

## Sheet: Sheet1
Univariate Analysis - F-contrast: Prior information (Match/Neutral) x Sensory detail; full interaction, p<0.001 uncorrected, k > 10 voxels
Cluster	peak p(FWE-corr)	peak F	peak equivZ	x,y,z (mm)	Anatomy label
127	0.142	24.59	4.37	16 -62 -22	Right cerebellum
	0.995	13.55	3.29	6 -62 -20
	0.999	12.86	3.2	4 -58 -10
257	0.4	20.76	4.05	-26 -52 -28	Left cerebellum
	0.872	16.46	3.62	-16 -60 -22
	0.925	15.74	3.55	-2 -48 -30
41	0.632	18.67	3.85	24 -6 -2	Right amygdala/pallidum
	0.999	12.86	3.2	26 -6 -12
42	0.662	18.41	3.82	-58 -8 -8	Left middle temporal gyrus
16	0.751	17.66	3.75	-32 -12 16	Left insula lobe
21	0.799	17.21	3.7	-50 -10 -14	Left middle temporal gyrus
11	0.946	15.4	3.51	-4 -56 -8	Left cerebellum
16	0.977	14.6	3.42	22 -52 -50	Right cerebellum
10	0.99	14.01	3.35	22 -44 -42	Right cerebellum
