# Supplementary material for: Prediction Errors but Not Sharpened Signals Simulate Multivoxel fMRI Patterns during Speech Perception
Source: PLoS Biol. 2016 Nov 15;14(11):e1002577. doi: 10.1371/journal.pbio.1002577 (PMC5112801; doi:10.1371/journal.pbio.1002577)
Supplement: S4 Table — (XLS) [file pbio.1002577.s011.xls]

## Sheet: Sheet1
Univariate Analysis - F-contrast: Main effect Match/Mismatch, p<0.05 FWE (voxelwise correction)
Cluster	peak p(FWE-corr)	peak F	peak equivZ	x,y,z (mm)	Anatomy Label
211	0	61.96	6.83	-8 22 46	Left SMA
436	0	61.76	6.82	-30 26 -2	Left insula lobe
1133	0	60.55	6.76	-44 6 26	Left inferior Frontal gyrus
	0	48.38	6.16	-42 2 34
	0	40.98	5.73	-46 18 20
240	0	55.71	6.54	-54 -36 6	Left middle temporal gyrus
	0.003	34.37	5.3	-54 -22 -4
80	0	46.24	6.04	-48 -48 -14	Left inferior temporal gyrus
151	0.001	38.29	5.56	32 28 -2	Right insula lobe
16	0.001	37.72	5.52	26 -72 -50	Right cerebellum
