# Supplementary material for: Prediction Errors but Not Sharpened Signals Simulate Multivoxel fMRI Patterns during Speech Perception
Source: PLoS Biol. 2016 Nov 15;14(11):e1002577. doi: 10.1371/journal.pbio.1002577 (PMC5112801; doi:10.1371/journal.pbio.1002577)
Supplement: S5 Table — (XLS) [file pbio.1002577.s012.xls]

## Sheet: Sheet1
RSA - F-contrast: Prior information (Match/Neutral) x Sensory detail full interaction, p<0.001 uncorrected, k > 10 voxels (searchlight analysis with a voxel size of 3x3x3.75mm)
Cluster	peak p(FWE-corr)	peak F	peak equivZ	x,y,z (mm)	Anatomical Label
160	0.028	25.01	4.41	-39 -76 2	Left middle occipital gyrus
97	0.197	18.57	3.84	-60 -46 14	Left superior temporal gyrus
36	0.372	16.29	3.6	-36 -7 40	Left precentral gyrus
